# Supplementary material for: The Case for GNMT as a Biomarker and a Therapeutic Target in Pancreatic Cancer
Source: Pharmaceuticals (Basel). 2021 Mar 3;14(3):209. doi: 10.3390/ph14030209 (PMC7998508; doi:10.3390/ph14030209)
Supplement: Supplementary file 1 [file pharmaceuticals-14-00209-s001.zip › pharmaceuticals-1074144-suppl/Table S2.xlsx]

## Sheet: Sheet1
mRNA expression (RNAseq) data* for the pancreatic cancer cell lines used in this study (from Cancer Cell Line Encyclopedia**)
Cell Line	GAPDH	TBP	IPO8	EIF2B1	HPRT1
ASPC-1	9.80012	2.39468	3.28722	3.47231	5.38972
BXPC-3	11.1083	3.21437	3.21188	4.16357	5.66693
CAPAN-2	10.1553	2.53768	3.62735	3.27683	5.23284
CFPAC-1	9.74078	3.72087	3.48837	4.06918	5.01413
HPAF-II	10.1453	2.63676	3.51971	4.48767	5.66252
PANC-1	10.3455	3.86475	3.53186	4.25295	5.99722
SW1990	11.2456	2.93681	2.841	3.80883	6.66814
Coefficient of Variation (%)	5.74847	19.045	8.06003	11.0825	9.68168
* log2(RPKM)
**https://portals.broadinstitute.org/ccle
